# Supplementary material for: Optimism and self-efficacy mediate the association between shyness and subjective well-being among Chinese working adults
Source: PLoS One. 2018 Apr 18;13(4):e0194559. doi: 10.1371/journal.pone.0194559 (PMC5905885; doi:10.1371/journal.pone.0194559)
Supplement: S1 Table — All reverse variables have been reverse coded. (XLSX) [file pone.0194559.s002.xlsx]

## Sheet: Sheet1
Serial_number	Age	Gender	Education	Relationship_Status	Companies	Positions	life_satisfication01	life_satisfication02	life_satisficatio03	life_satisficatio04	life_satisficatio05	Shyness01	Shyness02	Shyness03	Shyness04	Shyness05	Shyness06	Shyness07	Shyness08	Shyness09	Shyness10	Shyness11	Shyness12	Shyness13	PANAS1	PANAS2	PANAS3	PANAS4	PANAS5	PANAS6	PANAS7	PANAS8	PANAS9	PANAS10	PANAS11	PANAS12	PANAS13	PANAS14	PANAS15	PANAS16	PANAS17	PANAS18	PANAS19	PANAS20	self_efficacy01	self_efficacy02	self_efficacy03	self_efficacy04	self_efficacy05
1	3	2	2	1	3	2	3	3	5	3	3	4	2	2	4	4	4	4	5	3	2	4	4	2	4	2	3	2	4	2	1	2	4	4	2	4	4	3	2	3	3	2	4	2	3	3	3	3	4
2	1	1	2	1	4	3	5	4	4	3	4	3	1	1	2	2	2	2	4	2	3	3	1	2	3	3	4	3	3	4	3	3	3	3	3	2	3	3	3	4	3	3	3	3	3	3	3	3	3
3	2	2	2	2	2	3	2	2	2	2	2	5	3	3	5	3	3	3	3	3	2	3	4	3	2	3	3	5	2	3	3	3	3	2	4	5	2	2	2	2	5	2	2	2	4	1	1	1	1
4	4	1	2	2	3	1	6	6	6	6	4	2	2	3	2	2	2	2	2	2	2	2	2	2	4	2	3	2	4	2	2	2	4	4	2	3	2	3	3	4	4	2	4	2	4	3	3	3	3
5	4	1	2	2	3	2	5	4	5	5	5	2	2	2	2	2	2	2	2	2	2	3	2	2	4	4	3	2	4	2	3	3	4	3	2	3	2	3	3	4	4	2	4	2	2	2	2	3	3
6	3	1	2	2	3	1	6	5	6	6	1	4	3	4	5	4	2	4	5	4	4	4	4	4	4	4	4	3	4	4	2	2	4	5	4	4	1	4	2	5	5	4	5	2	4	4	3	4	4
7	2	2	3	1	4	2	5	3	5	4	2	3	2	2	2	2	2	3	4	2	2	2	2	2	5	1	4	2	4	1	2	1	4	3	3	4	1	2	1	4	4	1	4	1	4	4	3	4	4
8	1	1	2	1	2	3	6	5	6	5	1	1	1	1	1	1	2	1	3	1	1	1	1	2	5	2	5	2	4	1	1	1	5	4	1	4	2	5	1	5	3	1	5	1	4	3	3	4	3
9	2	2	3	1	3	3	3	3	3	3	3	2	3	2	2	2	3	2	3	4	2	2	2	4	5	4	5	3	3	2	3	2	3	3	4	4	4	3	3	5	3	3	3	3	3	3	2	2	3
10	4	2	3	2	4	2	6	4	4	5	5	2	3	2	2	2	2	2	2	3	2	2	2	2	3	2	4	2	4	3	1	1	3	4	1	3	1	4	2	4	4	1	4	1	3	3	3	3	2
11	3	2	2	2	3	2	5	4	6	7	5	4	3	2	4	4	3	4	4	3	3	3	3	2	4	3	4	4	4	2	2	2	4	4	3	4	3	4	4	4	4	2	4	3	4	3	3	3	3
12	3	1	2	2	3	2	6	5	6	6	6	2	2	2	3	2	2	3	4	3	2	4	2	2	3	4	3	2	4	4	4	2	4	4	4	3	2	4	4	4	3	4	4	4	3	3	2	3	3
13	4	2	2	2	3	3	3	4	4	5	4	2	3	3	2	2	2	2	4	3	1	3	1	2	2	4	4	3	5	1	2	2	4	1	3	3	1	5	3	4	5	5	1	1	4	3	3	3	3
14	4	2	1	2	2	3	3	2	3	3	1	1	3	2	2	1	1	1	1	2	1	2	1	1	4	3	2	1	4	4	1	1	4	4	1	3	1	2	1	4	4	1	4	1	3	3	3	3	3
15	2	2	2	2	3	3	5	5	5	4	4	3	2	3	3	3	3	2	4	2	1	2	2	2	3	2	3	3	4	2	2	1	3	2	3	4	3	4	3	3	3	2	3	3	4	2	2	3	3
16	3	1	3	2	2	3	4	5	5	5	6	3	3	3	3	3	3	3	3	3	4	2	3	4	3	1	4	2	3	1	1	1	2	4	1	1	1	3	3	3	3	1	3	1	3	3	3	3	3
17	2	2	2	1	2	3	5	1	5	3	1	3	2	3	2	2	2	2	3	3	1	1	1	2	2	1	3	2	4	1	1	1	3	2	1	5	1	3	1	3	3	1	2	2	4	4	3	4	4
18	4	2	3	2	5	4	5	5	5	3	1	4	2	3	4	1	3	2	4	3	4	3	2	3	4	3	2	2	3	4	3	1	3	2	2	4	2	2	2	4	4	2	2	3	3	2	3	3	3
19	3	2	2	2	2	2	2	2	3	2	2	2	2	2	4	2	2	2	4	3	3	4	2	3	4	3	3	4	3	3	3	3	3	3	3	4	3	3	3	3	3	3	3	3	3	2	3	2	2
20	2	2	2	1	1	3	6	5	6	7	7	4	2	2	2	2	2	2	4	2	1	1	2	1	4	2	3	2	4	1	1	1	4	3	2	2	2	4	2	2	3	1	4	2	4	3	2	2	2
21	3	2	3	1	1	2	5	6	6	4	2	1	2	2	2	2	1	1	2	2	1	2	1	2	4	2	3	4	4	2	2	1	5	4	1	3	2	5	4	4	3	2	4	2	4	4	3	4	4
22	3	2	2	2	2	2	6	6	6	7	7	4	3	1	3	1	2	2	1	2	1	2	1	1	5	1	5	1	5	1	1	2	4	4	1	4	2	4	1	4	5	1	5	1	4	4	3	4	4
23	2	2	2	1	1	3	5	4	6	3	3	3	2	2	3	2	4	2	4	4	2	2	2	4	3	3	3	3	3	2	2	2	4	3	3	2	3	2	4	3	3	3	3	3	3	2	2	2	2
24	3	2	2	1	4	2	5	5	3	3	4	4	4	3	3	4	2	4	2	2	2	3	2	2	4	4	4	3	4	2	3	2	4	4	3	4	2	2	3	3	4	2	4	2	3	3	1	3	3
25	5	1	2	2	2	3	5	4	7	5	5	3	4	2	2	2	1	2	1	2	2	2	2	2	4	3	4	3	4	1	1	1	4	5	3	3	2	3	2	4	4	2	4	2	4	4	3	4	4
26	3	2	2	1	5	3	5	4	5	4	4	5	4	3	4	3	4	4	5	4	3	3	3	5	3	3	2	2	3	1	1	1	4	2	2	3	3	4	2	4	3	2	3	3	3	2	2	2	2
27	4	1	3	2	4	2	1	1	1	4	1	4	4	3	4	4	3	4	3	4	1	5	3	2	5	3	3	3	3	2	2	1	3	3	1	3	4	2	4	3	3	4	3	4	3	3	2	3	3
28	2	2	2	1	2	2	4	3	3	1	1	5	3	1	4	3	1	4	4	3	3	4	3	3	3	5	4	4	4	4	3	4	4	1	1	3	3	2	3	4	4	1	4	1	3	4	1	1	2
29	4	1	3	1	2	2	5	4	4	7	7	2	3	2	2	2	2	2	2	2	1	1	2	1	5	2	5	1	4	2	1	1	4	3	2	1	2	4	2	2	2	2	3	1	3	4	3	4	2
30	3	2	2	2	2	3	4	4	4	2	2	3	3	4	3	4	3	4	4	3	2	3	2	3	3	2	3	4	3	2	3	2	2	2	2	5	3	2	3	4	4	2	2	3	4	4	2	2	2
31	3	2	3	2	2	2	5	5	6	4	4	3	4	2	4	4	2	3	4	3	1	2	2	2	4	3	4	1	4	1	2	1	5	4	3	4	2	4	3	3	4	2	4	2	4	3	3	3	2
32	1	2	1	1	4	3	5	5	5	4	5	3	4	2	5	2	3	3	4	4	4	3	1	2	4	3	4	5	5	3	3	5	4	3	2	4	3	3	1	1	1	1	4	1	3	3	3	1	2
33	1	2	2	1	4	3	6	5	7	5	2	1	1	1	2	2	1	1	1	4	1	2	1	1	4	1	5	3	4	2	1	1	5	4	2	3	1	4	3	4	5	2	4	1	4	3	2	3	2
34	3	2	2	2	5	1	4	1	4	5	4	2	3	2	4	4	2	5	4	4	2	4	1	4	3	1	2	3	3	2	4	1	1	1	1	3	1	3	2	2	2	4	3	3	4	3	3	2	3
35	4	2	2	2	1	3	4	3	4	6	4	2	2	1	2	1	1	2	3	2	3	3	1	3	5	3	5	3	4	3	2	1	5	5	4	5	2	4	3	4	4	3	4	3	3	3	2	2	2
36	1	2	2	1	3	3	6	3	6	5	6	5	5	2	4	5	4	2	2	4	2	4	4	2	2	2	3	1	4	2	1	2	1	4	1	3	4	4	1	5	5	1	2	1	4	4	4	4	3
37	5	1	1	2	5	4	6	4	6	6	6	2	2	2	2	2	4	2	3	4	1	3	3	5	4	4	4	2	4	1	3	1	4	3	1	4	3	4	1	3	4	1	4	1	4	3	3	4	3
38	3	2	3	2	3	2	6	5	6	7	2	2	3	2	3	2	4	2	4	3	1	1	3	2	4	4	4	4	4	1	2	1	3	4	4	4	4	4	4	4	3	4	4	3	3	4	2	3	3
39	3	1	2	1	1	3	5	4	6	5	2	3	3	2	3	3	1	3	4	3	1	2	1	4	3	3	3	2	3	1	1	1	3	3	2	2	2	3	2	4	4	1	3	1	3	3	2	3	3
40	4	1	2	2	2	2	5	5	5	5	4	3	3	3	3	3	3	3	3	3	2	3	4	2	3	1	3	1	4	1	1	1	4	4	1	3	1	4	1	4	4	1	4	1	4	3	3	4	3
41	5	2	1	2	2	3	1	4	7	6	7	3	5	1	3	1	5	3	3	1	5	1	5	3	3	5	5	1	3	1	1	1	3	1	1	3	1	5	1	5	3	1	5	1	4	3	2	3	3
42	3	2	3	2	3	3	2	3	2	1	1	3	3	3	4	4	4	3	3	3	1	4	1	3	2	1	4	3	3	2	2	1	3	3	4	1	1	3	1	3	5	3	3	4	1	2	1	2	2
43	2	2	3	2	3	3	5	5	5	4	3	1	2	2	2	2	2	2	4	3	2	2	2	2	4	3	4	2	3	2	2	2	4	3	2	4	2	4	2	4	4	2	4	2	3	3	3	3	3
44	4	1	2	2	1	2	5	5	5	6	6	4	3	3	3	3	3	4	5	4	4	4	4	4	3	3	2	4	3	3	3	3	4	4	3	3	3	3	3	3	3	4	4	3	4	2	2	2	2
45	4	1	2	3	5	4	5	5	6	4	1	1	1	5	3	2	1	4	3	1	5	3	1	3	5	5	5	5	5	1	3	3	4	4	3	5	3	5	4	5	5	2	4	3	4	4	4	4	4
46	3	2	2	2	4	2	5	5	5	6	5	2	2	2	3	2	3	4	3	2	2	2	2	3	5	4	3	2	3	2	3	2	4	4	4	3	4	4	2	4	3	2	4	3	3	3	3	3	3
47	2	2	3	2	5	4	5	3	5	4	3	2	2	2	2	1	2	2	3	3	2	2	2	1	5	3	4	2	4	1	1	2	4	4	3	3	3	4	3	4	4	2	4	2	3	3	3	3	3
48	4	2	2	3	4	1	5	4	6	6	5	2	1	1	2	2	1	2	2	1	1	2	4	1	5	3	4	2	4	2	1	1	4	4	2	3	1	4	3	5	4	2	4	1	4	4	4	4	4
49	1	2	2	1	3	3	3	2	4	3	4	3	4	3	4	3	4	2	4	3	3	4	2	3	3	1	3	4	3	1	3	1	2	3	2	4	1	2	4	3	4	2	2	3	3	2	2	2	2
50	2	2	2	2	3	2	5	4	6	5	3	3	3	2	2	2	1	2	4	3	2	2	2	2	4	2	3	2	3	3	2	1	3	3	2	3	2	3	3	3	3	2	3	3	3	3	2	3	3
51	2	2	2	1	2	3	3	4	2	2	2	2	2	2	4	2	2	2	4	3	2	3	2	3	4	1	4	4	3	3	3	1	3	3	3	4	1	3	4	3	3	4	3	3	3	3	3	3	3
52	4	2	3	1	5	4	6	6	7	7	2	1	1	2	1	1	2	1	1	1	1	1	2	4	4	3	3	1	3	2	1	1	4	3	1	3	3	4	2	4	4	1	4	2	3	3	3	3	3
53	4	2	3	1	4	2	4	3	3	1	1	3	4	3	3	4	3	3	3	4	3	3	2	2	4	2	1	4	3	4	2	1	1	1	1	3	1	1	2	2	3	4	2	2	3	3	3	3	2
54	3	2	3	2	5	4	6	4	7	7	7	1	1	1	1	1	1	1	1	1	1	1	1	1	3	4	4	1	4	1	1	1	4	4	1	2	1	4	1	4	4	1	4	1	3	3	3	3	3
55	3	2	2	2	3	2	5	3	4	4	3	4	4	4	4	4	4	4	5	5	1	4	5	3	4	4	4	2	4	3	2	1	4	3	4	4	4	4	3	4	4	3	4	2	3	2	2	2	2
56	2	2	3	1	2	2	5	5	5	6	3	3	4	3	3	4	4	2	2	3	4	4	2	2	4	3	2	2	2	3	3	1	2	2	4	3	4	2	3	4	3	2	3	2	3	3	4	3	2
57	2	1	2	1	1	2	2	2	2	3	3	1	2	1	2	2	2	1	2	2	2	2	1	4	4	2	4	4	4	3	2	1	4	3	1	5	2	4	2	4	4	3	4	2	3	2	2	4	3
58	3	2	2	2	1	3	4	4	6	7	1	3	3	2	2	2	2	3	4	2	1	2	2	2	3	1	3	1	3	4	1	2	4	3	4	4	1	5	1	2	2	1	2	2	4	3	2	3	3
59	3	2	2	3	5	4	5	5	6	5	5	2	2	2	2	3	4	2	3	2	1	2	1	2	3	2	4	2	3	3	2	2	4	3	3	3	2	3	2	4	3	3	4	2	4	4	3	4	3
60	4	2	2	2	1	2	5	5	5	6	4	3	3	3	4	4	4	3	3	2	2	4	2	3	3	1	4	3	3	4	2	1	4	3	1	3	1	4	2	3	2	4	4	3	4	3	3	3	4
61	3	2	2	3	5	1	5	5	5	6	6	1	1	1	2	1	1	1	3	2	1	2	1	1	5	2	4	2	3	3	2	2	4	4	2	4	2	3	2	4	4	2	4	3	4	4	4	4	4
62	3	1	2	2	1	3	5	1	5	5	5	2	2	2	2	2	4	2	2	2	2	2	2	2	4	1	4	1	4	1	1	1	4	4	1	4	1	3	1	3	3	1	4	1	4	2	2	3	3
63	1	2	2	1	3	3	6	5	7	7	7	1	2	1	1	1	2	4	5	2	1	2	2	2	4	4	4	2	4	4	4	2	5	2	1	2	2	4	3	3	2	4	5	2	4	2	3	3	2
64	4	2	2	2	4	2	5	5	6	5	5	2	1	5	2	1	5	3	4	4	2	2	5	2	4	3	4	1	3	2	1	1	4	4	2	4	1	4	1	2	2	1	3	1	4	3	4	4	4
65	4	1	1	2	3	2	5	5	5	5	7	4	4	4	4	4	3	4	5	2	3	3	4	3	4	3	3	2	4	2	3	2	4	4	2	4	3	3	3	3	3	3	3	3	4	3	3	3	3
66	3	2	2	2	4	1	6	5	7	7	4	1	1	2	2	1	2	1	2	2	1	1	1	2	4	3	4	2	4	2	2	1	4	4	1	4	1	4	1	3	4	1	4	2	4	3	2	3	4
67	2	1	2	2	1	2	4	3	4	3	2	1	2	2	3	3	2	2	2	2	4	4	2	2	1	3	2	5	2	3	4	4	2	1	4	2	2	2	4	2	2	5	2	4	3	1	1	4	3
68	2	1	2	2	2	3	4	4	3	5	1	2	4	1	2	2	2	2	4	4	2	1	1	4	4	2	4	4	4	4	4	1	4	4	3	3	4	4	4	4	4	5	4	4	4	2	3	3	3
69	2	2	1	2	3	3	5	5	7	5	4	3	2	2	1	1	2	3	4	1	2	3	1	5	3	1	5	1	2	1	1	3	5	3	2	2	1	2	2	1	2	1	4	1	3	3	2	3	3
70	4	1	3	2	2	1	3	3	3	2	1	2	3	2	3	2	2	2	4	3	1	2	2	1	4	1	3	3	4	1	2	1	4	3	3	4	1	3	3	4	4	1	4	2	3	4	2	3	3
71	2	2	2	2	2	3	5	6	6	5	5	2	2	2	1	1	2	1	3	2	1	2	2	3	3	4	3	2	4	2	2	2	4	4	2	4	2	4	3	4	5	2	4	3	4	3	3	3	3
72	4	2	2	2	1	1	6	5	6	7	6	1	1	1	1	1	1	1	2	1	1	1	1	1	5	2	5	2	5	1	2	2	5	5	2	4	1	4	2	5	4	1	5	1	4	3	3	4	3
73	4	1	2	2	5	4	4	4	3	4	2	2	3	3	3	4	2	2	4	4	2	3	3	2	4	2	3	4	2	3	3	1	3	3	1	3	2	2	2	3	2	4	2	4	2	2	2	2	2
74	3	2	3	1	3	3	4	4	3	3	3	2	4	3	3	3	2	2	5	2	1	3	2	2	3	1	4	3	1	2	1	2	2	1	3	3	1	2	1	2	4	1	2	1	3	2	2	2	2
75	3	2	2	3	4	2	7	5	6	7	1	3	2	1	2	2	1	1	3	3	3	2	2	1	3	2	5	1	5	1	1	1	5	3	4	3	1	4	1	4	5	1	4	1	3	2	2	3	2
76	2	1	2	1	5	1	7	4	4	5	1	1	1	1	3	2	1	1	1	1	1	1	1	3	3	5	1	5	1	5	3	5	1	1	5	2	1	3	1	5	1	5	1	4	4	4	4	4	4
77	1	1	2	1	4	3	1	6	5	1	1	2	2	1	1	3	1	5	4	1	1	1	1	3	5	5	5	5	5	2	1	1	3	3	2	5	1	4	2	5	3	2	4	1	4	4	4	4	4
78	3	1	3	2	3	3	4	2	3	3	3	4	3	2	3	2	2	2	2	2	2	2	2	2	1	4	2	4	2	4	4	2	2	2	4	5	3	2	4	4	4	4	2	4	4	3	2	3	3
79	2	1	2	1	2	3	6	6	6	7	2	2	2	5	1	1	1	5	4	2	1	1	1	1	4	2	2	1	4	2	1	1	4	4	2	4	2	4	2	4	4	2	4	2	4	3	2	3	4
80	3	2	3	2	1	3	4	5	5	4	3	4	3	2	3	3	2	3	3	3	2	3	2	2	2	2	2	3	2	2	2	1	1	3	2	4	1	1	1	2	2	2	2	2	4	3	3	3	3
81	3	2	2	2	3	3	6	4	6	6	7	3	3	2	3	2	3	3	4	4	1	3	2	4	4	2	4	1	4	2	2	1	4	4	2	3	2	4	1	4	4	1	5	1	4	4	3	3	2
82	3	2	2	2	3	2	5	5	5	4	4	4	3	3	3	3	3	3	4	4	3	3	3	3	5	1	2	1	3	1	1	2	4	2	2	2	1	3	2	2	2	1	3	3	3	2	3	3	3
83	4	2	2	2	5	4	4	5	4	4	2	1	1	5	1	2	1	1	1	2	2	2	1	4	4	3	3	3	2	1	1	1	4	2	2	3	1	2	1	2	3	1	3	1	2	2	1	2	2
84	4	2	3	1	5	4	5	1	6	6	5	4	4	1	5	2	4	3	4	5	2	5	3	3	3	2	4	3	3	1	3	1	3	5	1	4	2	5	3	4	5	3	3	2	3	3	3	3	3
85	3	1	2	1	3	2	5	3	5	4	4	3	3	2	2	2	2	2	4	3	2	3	2	4	4	3	4	2	4	2	2	2	3	4	2	4	3	3	2	3	4	2	4	2	3	2	2	3	3
86	3	1	2	2	2	2	5	4	5	4	3	3	1	2	2	2	2	4	3	2	1	2	2	2	4	3	4	2	4	2	4	1	4	4	3	4	1	3	1	4	4	1	4	1	4	3	3	3	3
87	3	2	2	4	3	2	5	4	5	6	2	2	3	1	2	4	1	1	1	1	1	1	1	1	3	2	3	3	3	1	1	1	3	3	1	2	2	3	2	3	3	1	3	2	3	3	2	2	3
88	4	1	2	2	3	3	3	3	3	2	4	4	4	4	4	4	3	4	3	3	2	4	4	4	3	4	3	4	3	4	3	3	3	2	3	3	4	4	2	4	3	3	3	3	3	2	2	2	2
89	3	2	2	2	5	4	6	6	6	6	3	2	1	4	2	2	4	2	5	3	1	2	4	4	4	3	4	1	4	3	1	1	4	4	3	4	3	3	2	2	4	1	4	3	4	3	2	2	3
90	2	1	2	3	4	3	5	2	5	5	5	3	4	3	3	4	2	3	4	5	4	4	2	2	2	4	1	3	2	4	2	1	2	1	3	3	3	1	2	3	2	2	2	5	3	4	2	2	2
91	3	2	3	1	5	3	5	5	6	4	3	2	1	5	2	2	2	3	3	3	2	3	2	2	2	3	2	4	2	3	3	3	3	3	3	3	2	2	2	3	4	2	2	3	4	2	2	3	3
92	1	2	2	1	4	3	6	6	6	6	2	4	4	3	4	3	3	4	3	4	1	4	4	5	5	4	5	2	5	2	1	1	5	5	3	4	5	5	4	5	5	2	5	2	4	4	4	3	3
93	3	1	3	2	5	1	4	4	4	4	1	2	2	2	2	1	1	2	2	1	1	2	1	1	5	1	3	1	5	1	1	1	4	4	3	3	1	4	1	4	4	1	4	1	4	3	3	4	4
94	3	2	3	2	3	2	5	5	5	5	4	2	1	2	1	1	1	1	4	1	1	2	1	1	4	2	4	3	4	1	4	1	4	4	2	4	2	3	2	4	4	3	4	2	4	4	3	3	3
95	3	2	3	2	3	2	5	5	5	5	4	2	1	2	1	1	1	1	4	1	1	2	1	1	4	2	4	3	4	1	4	1	4	4	2	4	2	3	2	4	4	3	4	2	4	4	3	3	3
96	3	2	3	2	3	2	5	5	5	5	4	2	1	2	1	1	1	1	4	1	1	2	1	1	4	2	4	3	4	1	4	1	4	4	2	4	2	3	2	4	4	3	4	2	4	4	3	3	3
97	3	2	3	2	3	2	5	5	5	5	4	2	1	2	1	1	1	1	4	1	1	2	1	1	4	2	4	3	4	1	4	1	4	4	2	4	2	3	2	4	4	3	4	2	4	4	3	3	3
98	3	2	3	2	3	2	5	5	5	5	4	2	1	2	1	1	1	1	4	1	1	2	1	1	4	2	4	3	4	1	4	1	4	4	2	4	2	3	2	4	4	3	4	2	4	4	3	3	3
99	2	2	2	1	3	4	5	5	5	4	2	3	3	1	1	2	1	1	1	3	1	2	1	3	5	4	5	5	5	1	1	1	5	5	1	5	1	5	1	5	5	1	5	1	4	4	3	3	4
100	3	2	2	1	3	2	7	7	7	7	4	1	1	1	1	1	1	2	3	1	1	4	1	4	4	1	4	3	3	1	1	1	3	3	1	1	1	4	1	1	3	1	3	1	3	3	3	4	3
101	2	2	2	2	4	3	5	5	5	5	5	4	4	2	4	4	2	4	4	2	4	4	2	4	4	4	4	4	4	4	4	4	4	4	4	4	4	4	4	4	4	4	4	4	3	3	3	3	3
102	3	2	2	2	2	2	5	5	5	5	4	2	2	3	2	2	2	4	3	3	2	2	2	2	4	2	3	3	3	3	3	2	4	3	2	3	2	2	3	3	2	2	3	2	3	3	2	2	2
103	3	2	3	4	3	2	6	5	6	6	4	1	1	1	1	1	1	1	1	1	1	1	1	1	4	3	3	1	4	1	1	1	4	4	1	3	1	4	1	4	3	1	4	1	3	3	3	3	3
104	3	2	2	2	2	2	4	2	3	2	2	3	1	3	3	2	2	2	4	2	1	2	1	2	4	4	3	2	3	2	2	1	3	3	4	4	3	4	4	3	4	3	4	4	4	3	3	4	3
105	4	2	2	2	2	2	4	4	6	6	3	1	1	1	2	2	1	1	1	1	1	1	1	1	3	3	3	3	3	1	1	1	4	4	3	3	1	2	1	2	4	1	2	1	4	3	3	3	3
106	3	2	3	2	2	2	6	5	5	5	4	3	2	2	3	2	2	2	3	2	2	3	3	3	4	3	4	3	4	3	3	3	4	4	2	4	3	4	3	4	4	3	4	2	4	3	2	3	3
107	3	2	2	2	5	3	4	1	4	4	2	1	1	1	1	1	1	1	5	3	1	1	1	1	5	2	5	2	5	2	1	1	5	3	1	3	3	3	3	3	3	2	4	2	4	4	3	3	3
108	2	2	2	1	2	3	5	4	6	5	2	4	4	3	4	3	4	3	4	5	2	4	4	3	4	3	3	2	3	4	2	2	4	3	3	4	2	4	2	5	4	2	4	2	3	3	2	2	2
109	2	2	2	1	3	2	4	4	4	4	4	3	2	2	1	2	2	2	3	3	2	2	2	4	2	4	2	5	1	3	4	3	2	3	5	1	2	2	4	2	2	4	2	4	3	3	2	3	3
110	2	2	2	1	1	3	3	3	3	4	4	4	4	3	4	4	4	4	4	4	4	4	5	4	2	3	2	3	2	2	2	2	2	2	4	4	2	2	4	3	3	2	2	3	3	2	1	2	2
111	3	1	3	2	2	2	6	6	6	6	5	1	1	1	1	1	1	1	2	1	1	1	1	1	5	2	4	1	4	1	1	1	5	5	1	3	1	5	1	4	4	1	5	1	4	3	3	3	4
112	1	2	2	1	4	3	6	6	6	5	2	2	1	2	1	2	1	1	5	2	1	2	1	1	4	3	3	1	2	1	2	1	3	3	4	3	2	4	3	4	2	1	3	3	4	2	1	3	3
113	2	2	2	2	4	2	5	5	4	3	2	3	1	1	3	2	1	5	1	1	1	1	2	1	5	3	5	4	4	2	2	3	4	4	2	5	2	4	3	5	4	3	4	2	3	3	3	3	2
114	2	2	2	2	3	2	5	2	3	3	1	1	1	1	2	5	2	2	3	4	2	1	4	1	3	2	2	2	2	1	1	1	2	1	2	1	1	2	2	4	4	1	4	1	4	4	3	4	4
115	1	2	2	1	5	4	5	4	5	5	1	2	1	2	1	1	1	1	2	2	1	2	1	1	3	3	5	1	4	1	1	1	4	4	2	3	1	4	2	5	4	1	4	1	4	3	3	2	2
116	3	2	2	2	3	4	4	4	4	4	2	3	3	2	3	3	2	2	4	3	3	3	2	4	4	3	3	3	3	3	3	3	3	3	3	3	3	3	3	3	3	3	3	3	4	3	4	3	3
117	3	2	3	2	4	2	5	5	5	4	4	1	1	4	2	2	3	2	3	2	2	3	3	1	3	3	3	3	3	3	3	2	3	3	3	3	3	3	3	3	3	3	3	3	3	3	2	3	3
118	2	2	2	2	4	2	5	4	6	6	2	1	1	3	1	1	1	1	2	2	1	1	1	1	3	1	4	2	4	2	1	2	4	3	2	3	1	3	1	4	4	1	5	2	4	3	3	4	3
119	2	1	2	2	3	3	3	3	4	6	7	4	3	3	3	3	2	4	3	3	3	3	3	2	4	3	4	3	3	2	2	3	3	3	4	4	1	4	3	4	4	3	4	2	4	4	3	3	3
120	4	2	2	3	1	4	4	5	3	4	2	4	3	2	2	3	3	4	3	4	1	2	2	2	3	4	3	4	4	1	1	1	4	4	4	4	1	3	4	5	4	4	3	2	3	3	3	3	3
121	1	2	2	1	5	4	2	2	2	1	1	3	3	3	4	2	2	3	5	5	3	4	3	3	3	2	1	4	2	3	4	3	2	2	3	2	2	2	4	2	2	2	2	4	2	1	1	1	2
122	3	2	2	2	4	2	6	5	6	7	5	1	2	3	2	4	1	2	4	3	2	1	1	2	3	4	3	4	3	3	1	1	3	4	3	2	3	4	3	4	3	1	1	1	4	4	4	4	4
123	3	2	3	2	1	2	5	3	4	2	1	3	3	4	3	3	2	4	4	3	2	3	1	3	2	4	2	3	3	1	2	1	3	1	1	5	2	3	4	2	3	1	3	3	3	2	2	3	3
124	2	2	2	2	3	3	5	5	5	6	4	3	3	4	3	3	2	3	3	3	1	2	2	2	3	2	3	3	3	2	2	1	3	3	4	3	3	3	4	3	4	4	3	2	3	3	3	2	3
125	3	2	1	2	4	2	5	2	3	6	4	2	2	4	2	1	4	2	4	3	2	2	4	3	4	4	2	2	3	1	2	2	3	2	2	4	2	2	3	2	3	2	2	2	4	3	2	2	2
126	3	1	2	2	3	2	4	3	4	5	3	3	2	3	2	2	2	3	4	3	2	2	2	3	3	2	3	3	4	2	2	2	3	4	2	3	2	3	3	4	4	3	4	3	3	2	2	2	2
127	3	2	3	2	3	3	3	2	2	2	1	4	3	4	4	3	4	4	4	4	3	4	4	4	3	4	2	5	3	5	5	4	2	2	4	5	4	3	4	3	3	5	3	5	3	2	2	2	2
128	4	1	3	2	2	2	4	4	4	3	3	2	3	2	3	3	2	3	4	3	2	3	2	2	3	4	3	3	3	2	2	2	3	3	4	3	2	3	3	3	3	3	3	3	4	3	3	3	3
129	3	2	1	2	4	2	4	5	2	3	3	1	1	1	1	2	1	1	3	1	1	1	1	1	5	3	3	1	3	2	3	3	5	5	3	4	2	3	2	3	4	3	3	4	4	4	3	2	3
130	4	2	2	2	4	1	4	4	5	5	3	3	3	3	2	4	2	2	2	3	2	3	2	2	3	2	3	3	3	3	2	2	3	3	2	2	2	3	4	3	3	2	3	2	4	3	2	3	3
131	1	2	2	1	3	3	5	4	5	4	3	3	2	2	2	3	2	2	4	3	2	3	2	3	4	2	3	4	4	1	1	2	4	3	2	3	3	2	2	3	3	2	3	2	3	2	2	2	2
132	2	2	2	1	4	3	4	6	5	5	3	3	4	3	2	2	2	2	4	2	2	3	3	3	3	3	4	2	1	1	1	1	5	4	1	3	1	4	1	5	5	1	5	1	3	3	3	2	3
133	1	2	2	1	1	3	2	4	2	2	2	2	1	3	2	2	2	1	3	2	1	2	2	2	3	5	3	4	3	5	3	2	3	3	3	5	3	4	3	4	4	1	3	2	3	2	3	3	3
134	2	1	2	1	3	3	3	2	2	2	2	2	2	3	2	2	4	2	4	3	2	2	2	2	4	2	3	2	3	2	1	1	3	1	1	3	2	2	2	3	2	1	4	4	3	2	2	2	1
135	3	1	2	2	4	1	5	4	5	6	4	1	1	1	1	1	5	1	1	1	1	1	1	1	5	1	5	1	5	1	1	1	5	4	1	5	1	5	1	5	5	1	5	1	4	4	4	4	4
136	3	2	2	2	1	3	7	6	7	7	7	1	1	1	1	1	1	1	1	1	1	1	1	1	5	1	5	2	5	1	1	1	4	5	1	3	1	4	1	5	4	1	5	1	4	4	3	4	4
137	1	2	2	2	3	3	7	4	7	7	5	1	1	1	2	2	1	1	4	1	1	1	1	1	3	3	2	1	3	1	1	1	4	3	3	3	1	1	1	4	4	1	3	1	3	3	2	3	3
138	3	1	2	2	3	2	5	3	5	7	7	1	3	1	1	1	1	1	1	2	1	1	2	2	2	3	3	2	3	3	2	2	3	4	3	2	2	2	2	4	3	1	3	2	4	3	3	4	4
139	3	1	3	2	3	2	4	4	4	4	3	2	2	4	3	3	4	3	3	2	3	3	3	2	3	3	4	2	3	4	2	3	3	4	2	3	3	3	2	3	3	3	3	2	3	3	3	3	4
140	2	2	2	2	5	3	5	5	5	5	5	5	4	3	3	3	3	3	4	3	3	3	3	3	3	3	3	3	3	3	3	3	3	3	3	3	3	3	3	3	3	3	3	3	3	3	3	3	3
141	2	1	1	1	3	3	5	3	4	3	6	3	3	4	2	2	3	4	5	3	2	4	3	5	3	4	3	4	2	4	3	3	3	3	2	4	5	2	5	3	5	5	4	3	3	2	3	2	3
142	3	1	1	2	4	2	7	7	3	4	4	2	2	2	1	1	1	1	1	1	1	1	1	3	5	2	5	1	5	1	1	1	5	1	1	5	1	5	1	5	5	1	5	1	3	3	3	3	3
143	3	2	2	2	3	2	6	4	6	6	6	4	4	1	4	4	2	4	4	3	4	4	2	3	4	4	4	1	3	1	2	1	4	4	1	4	2	4	3	3	3	1	4	1	4	3	3	4	4
144	2	2	2	2	3	3	3	3	4	4	2	4	3	2	3	3	3	3	4	3	2	3	2	2	4	3	4	4	4	3	4	3	4	3	1	4	3	4	4	4	4	3	4	4	4	3	2	3	3
145	2	1	1	1	3	3	1	1	1	4	1	2	1	2	2	2	2	3	3	3	2	3	2	3	4	4	4	2	4	4	3	1	4	4	2	5	2	5	2	5	4	1	5	1	3	4	3	3	2
146	3	2	3	2	3	2	5	3	4	4	4	4	3	2	4	3	2	4	4	3	3	3	1	4	4	4	3	2	3	1	3	1	3	3	4	4	1	4	3	3	4	3	4	4	4	4	4	4	4
147	4	2	2	1	1	3	4	4	4	4	3	1	1	1	1	1	1	1	3	1	1	1	1	3	4	3	4	2	3	1	2	1	5	4	2	4	3	3	3	4	4	1	5	1	4	3	3	4	3
148	1	2	2	1	5	4	5	5	5	4	3	4	3	3	3	3	3	4	4	3	3	3	4	3	3	1	3	3	3	2	4	1	5	3	2	3	3	3	3	3	3	3	2	2	3	4	2	2	2
149	1	2	2	1	5	4	6	1	4	4	6	5	5	2	5	5	5	5	5	5	2	5	5	2	1	1	1	4	1	2	3	1	1	1	1	1	2	2	4	1	3	2	2	4	4	2	2	2	2
150	2	2	2	2	3	3	3	3	3	3	4	3	3	3	3	3	3	3	3	3	3	3	3	3	3	3	3	4	3	3	4	2	3	3	3	3	3	3	3	3	3	3	3	3	3	3	2	3	3
151	3	1	2	2	4	3	6	5	7	7	4	1	2	2	2	4	1	2	3	3	2	3	1	3	4	2	4	2	4	2	2	1	4	4	1	3	2	4	2	4	5	2	5	1	3	4	3	4	4
152	3	2	1	2	5	1	5	4	4	3	4	1	1	5	1	1	1	5	1	1	1	1	1	1	3	2	3	3	3	3	3	2	3	3	4	3	4	3	5	3	3	3	3	2	3	3	3	2	2
153	3	2	3	1	3	2	4	6	4	4	6	4	2	2	2	2	2	2	2	2	2	2	2	2	4	4	4	2	4	2	2	2	4	4	4	4	2	4	4	4	4	2	4	2	4	3	3	3	3
154	3	2	2	2	4	3	4	1	4	4	2	4	4	3	4	4	4	2	2	5	2	3	4	4	3	2	2	2	2	1	1	1	3	1	2	3	2	2	2	1	1	1	2	1	2	2	2	2	2
155	2	2	2	2	4	3	5	4	4	4	3	5	3	3	2	3	3	2	4	3	3	3	3	2	4	3	4	2	3	4	4	3	3	3	3	4	3	3	3	3	3	3	3	3	3	2	4	3	2
156	3	2	2	2	4	3	3	4	5	6	1	3	2	3	3	3	3	3	3	3	3	3	3	3	3	3	2	2	4	2	2	3	4	4	3	2	2	4	2	3	4	2	4	2	3	3	3	3	3
157	4	2	2	2	5	4	3	3	3	3	6	1	4	5	4	2	2	3	4	4	3	3	4	5	3	3	3	2	4	1	2	2	4	3	3	3	3	3	3	1	2	3	3	3	2	2	2	2	2
158	3	2	2	2	4	1	7	5	6	7	7	1	1	5	3	1	1	1	1	1	1	1	3	2	5	4	3	2	4	2	2	1	4	4	2	2	2	4	2	4	4	2	4	2	4	3	3	4	2
159	3	1	1	2	4	3	4	4	4	4	4	2	2	2	3	2	2	2	3	2	2	2	2	2	3	3	3	2	3	2	2	1	3	3	2	3	1	3	2	3	3	2	3	2	3	2	2	2	2
160	1	1	2	1	5	4	2	2	2	2	2	5	5	5	5	5	5	5	5	5	5	5	5	5	2	3	2	4	2	2	4	4	2	2	4	2	4	2	4	2	3	4	2	4	2	2	1	2	2
161	3	2	2	2	4	2	6	4	3	2	2	3	4	4	4	4	3	3	4	4	4	5	2	4	4	3	1	4	2	4	4	4	4	4	4	3	3	3	3	3	3	3	3	4	3	3	3	3	3
162	2	2	2	1	5	2	6	5	6	5	1	2	1	1	3	1	4	4	2	1	2	4	1	2	5	1	5	1	5	2	1	1	5	4	1	5	3	3	1	4	4	1	5	1	4	4	3	3	4
163	1	2	2	2	3	3	4	2	3	4	5	4	2	2	3	2	2	2	3	3	2	2	2	2	3	1	4	2	4	2	1	1	4	2	1	3	1	3	1	3	3	1	4	1	3	3	2	2	2
164	2	1	2	1	5	2	4	4	4	4	4	1	1	5	1	1	1	5	1	1	1	1	1	1	5	3	3	3	3	3	3	3	3	3	3	3	3	3	3	3	3	3	3	3	4	4	3	4	4
165	2	1	2	1	4	3	5	4	4	3	3	4	2	3	2	2	2	4	4	3	4	3	2	2	5	4	4	4	4	4	3	2	3	4	2	5	3	4	2	4	4	1	4	4	3	4	1	4	4
166	3	1	2	2	4	2	3	3	3	5	3	2	2	5	2	2	2	2	3	2	2	3	2	4	3	3	3	3	3	3	3	2	4	3	3	3	3	3	3	3	3	3	3	3	3	2	1	3	3
167	3	1	2	2	3	2	4	5	5	6	3	1	1	1	1	2	1	1	1	1	1	1	5	1	4	4	4	1	5	1	1	1	5	5	2	3	1	5	1	5	5	1	5	1	4	4	3	4	3
168	1	1	2	1	5	4	6	3	5	5	3	3	3	3	3	3	3	3	3	3	3	3	3	3	3	3	3	3	3	3	3	3	3	3	3	3	3	4	4	4	4	4	4	4	3	3	2	2	2
169	1	2	2	1	3	3	3	3	3	3	4	5	3	3	3	3	4	3	4	4	4	3	3	4	3	4	3	4	2	2	2	3	3	3	4	2	2	3	3	4	3	3	2	4	3	3	3	3	2
170	3	2	1	2	5	4	6	5	6	6	6	2	2	2	2	2	2	2	4	2	2	3	2	4	3	3	4	1	4	1	1	1	4	4	2	3	2	3	2	4	4	1	4	2	4	3	3	3	3
171	2	2	2	2	3	3	5	5	5	5	1	3	3	2	3	3	3	3	4	3	3	4	3	4	4	4	4	3	4	4	4	3	3	4	3	4	3	4	4	4	4	4	4	4	3	3	3	3	3
172	1	2	2	1	4	3	4	4	6	5	2	1	1	2	2	2	2	1	3	2	1	1	2	2	4	3	4	1	4	2	2	2	4	4	2	4	2	4	3	4	3	3	4	2	3	3	2	3	3
173	4	2	2	2	3	1	7	7	7	7	7	3	1	1	2	2	1	2	2	1	2	2	1	2	4	5	4	2	4	1	4	4	4	4	4	2	2	3	4	3	3	2	4	3	4	4	3	3	3
174	3	2	1	1	5	4	3	2	3	3	2	1	2	1	1	2	3	1	3	3	1	1	1	3	1	5	3	3	3	3	2	2	2	2	2	1	2	1	3	3	3	1	1	3	3	3	2	3	2
175	4	2	1	2	5	4	6	5	5	5	3	2	4	3	2	2	2	2	2	3	2	4	3	2	3	2	3	2	2	2	2	2	4	3	2	2	2	2	2	2	3	2	2	2	4	3	2	2	2
176	1	1	2	1	5	4	2	1	2	2	1	1	1	5	2	2	4	1	2	4	1	1	3	1	2	1	3	2	5	2	1	1	4	4	1	4	1	3	2	4	3	1	4	1	1	4	4	4	4
177	2	2	1	1	4	4	4	4	4	6	7	3	3	4	3	3	2	2	3	3	3	3	2	5	4	3	3	2	3	4	2	1	4	3	3	3	3	4	3	4	4	2	4	3	3	2	2	2	2
178	2	1	1	2	5	3	5	4	6	6	7	4	2	2	2	3	2	3	3	2	2	2	2	2	2	3	2	2	2	2	2	2	4	3	2	4	2	3	2	4	4	2	4	2	3	3	2	2	2
179	3	1	1	2	5	3	5	5	6	6	6	2	3	3	2	2	2	2	2	2	2	2	2	3	4	2	4	2	4	1	1	1	4	3	2	4	2	4	2	4	4	2	4	1	4	2	4	4	4
180	1	1	1	2	4	3	3	2	1	7	3	2	4	2	3	4	2	3	3	3	1	2	1	2	3	2	3	1	3	1	1	1	3	3	1	4	2	4	2	3	3	1	3	1	2	2	2	2	2
181	1	2	2	1	5	4	5	2	3	2	1	2	3	5	2	2	3	2	3	3	1	2	1	2	5	3	5	2	5	2	2	1	4	3	1	3	2	4	2	3	3	3	5	2	3	3	2	3	2
182	2	2	2	1	5	3	5	5	5	5	6	3	2	1	2	1	1	2	2	2	1	3	1	2	5	4	5	1	4	1	1	1	5	5	2	4	4	4	1	5	4	1	5	1	4	3	3	3	3
183	3	2	1	2	4	3	5	5	7	6	3	3	3	3	3	3	3	3	3	2	1	4	2	3	2	5	3	5	3	3	1	1	5	5	2	5	3	3	4	3	5	1	5	3	3	3	3	3	3
184	3	2	3	1	1	3	5	4	4	5	3	3	2	3	3	3	2	3	3	4	5	4	3	4	3	4	3	3	4	3	2	2	4	3	4	3	4	3	2	4	4	2	3	2	3	3	2	2	1
185	1	2	2	1	5	4	7	6	7	7	4	5	1	1	5	4	2	4	4	4	2	4	3	3	2	3	4	3	3	3	3	2	2	5	2	2	3	3	3	3	3	4	2	2	2	3	4	3	4
186	1	2	2	1	5	4	4	4	4	4	4	3	3	3	3	3	3	3	3	3	3	3	3	3	3	3	3	3	3	3	3	3	3	3	3	3	3	3	3	3	3	3	3	3	3	2	3	3	3
187	1	2	3	1	2	3	5	5	6	6	4	1	2	2	2	3	3	3	3	4	2	2	4	1	4	3	3	4	3	3	2	4	2	4	3	4	1	3	5	3	2	5	4	4	3	3	3	2	2
188	4	2	2	2	3	3	6	5	6	7	2	3	2	3	3	2	2	3	4	3	3	4	3	3	4	3	4	2	4	2	2	2	4	3	1	4	4	5	2	4	4	1	4	2	3	3	3	3	3
189	1	2	2	1	4	3	4	4	4	4	1	3	1	1	4	1	1	2	3	2	3	2	1	4	4	3	3	3	3	3	3	3	5	3	3	3	3	3	3	3	3	2	4	2	4	4	3	4	3
190	3	2	2	2	1	3	5	3	5	5	5	3	3	3	3	3	3	3	3	3	3	4	3	3	4	3	4	2	4	2	2	2	4	4	2	3	2	4	2	4	4	2	4	2	3	3	2	3	3
191	3	2	1	3	5	4	5	5	5	7	4	3	3	3	3	2	3	3	3	3	3	3	3	3	3	3	4	2	3	2	1	1	4	2	1	2	2	3	1	4	4	1	3	1	3	3	3	4	4
192	4	1	2	2	2	2	5	5	5	6	3	3	3	2	3	2	3	4	4	3	2	2	3	2	5	3	4	3	4	3	3	3	4	3	3	4	3	3	3	3	3	3	3	2	4	3	3	3	3
193	4	1	3	2	1	4	5	6	6	6	5	4	3	2	4	4	4	4	4	4	3	3	4	4	4	4	3	2	3	4	4	4	3	3	4	3	3	3	4	4	4	2	4	2	4	4	4	4	4
194	4	2	3	2	4	2	6	4	4	5	5	2	3	2	2	2	2	2	2	3	2	2	2	2	3	2	4	2	4	3	1	1	3	4	1	3	1	4	2	4	4	1	4	1	3	3	3	3	2
195	2	2	2	1	1	3	6	5	6	7	7	4	2	2	2	2	2	2	4	2	1	1	2	1	4	2	3	2	4	1	1	1	4	3	2	2	2	4	2	2	3	1	4	2	4	3	2	2	2
196	3	2	2	2	2	3	4	4	4	2	2	3	3	4	3	4	3	4	4	3	2	3	2	3	3	2	3	4	3	2	3	2	2	2	2	5	3	2	3	4	4	2	2	3	4	4	2	2	2
197	4	1	2	2	2	2	5	5	5	5	4	3	3	3	3	3	3	3	3	3	2	3	4	2	3	1	3	1	4	1	1	1	4	4	1	3	1	4	1	4	4	1	4	1	4	3	3	4	3
198	2	2	2	2	3	2	5	4	6	5	3	3	3	2	2	2	1	2	4	3	2	2	2	2	4	2	3	2	3	3	2	1	3	3	2	3	2	3	3	3	3	2	3	3	3	3	2	3	3
199	4	2	2	2	1	2	5	5	5	6	4	3	3	3	4	4	4	3	3	2	2	4	2	3	3	1	4	3	3	4	2	1	4	3	1	3	1	4	2	3	2	4	4	3	4	3	3	3	4
200	4	1	3	2	2	1	3	3	3	2	1	2	3	2	3	2	2	2	4	3	1	2	2	1	4	1	3	3	4	1	2	1	4	3	3	4	1	3	3	4	4	1	4	2	3	4	2	3	3
201	3	2	3	2	1	3	4	5	5	4	3	4	3	2	3	3	2	3	3	3	2	3	2	2	2	2	2	3	2	2	2	1	1	3	2	4	1	1	1	2	2	2	2	2	4	3	3	3	3
202	2	1	2	3	4	3	5	2	5	5	5	3	4	3	3	4	2	3	4	5	4	4	2	2	2	4	1	3	2	4	2	1	2	1	3	3	3	1	2	3	2	2	2	5	3	4	2	2	2
203	3	2	2	1	3	2	7	7	7	7	4	1	1	1	1	1	1	2	3	1	1	4	1	4	4	1	4	3	3	1	1	1	3	3	1	1	1	4	1	1	3	1	3	1	3	3	3	4	3
204	2	2	2	1	1	3	3	3	3	4	4	4	4	3	4	4	4	4	4	4	4	4	5	4	2	3	2	3	2	2	2	2	2	2	4	4	2	2	4	3	3	2	2	3	3	2	1	2	2
205	4	2	2	3	1	4	4	5	3	4	2	4	3	2	2	3	3	4	3	4	1	2	2	2	3	4	3	4	4	1	1	1	4	4	4	4	1	3	4	5	4	4	3	2	3	3	3	3	3
206	3	2	2	2	4	1	4	4	5	5	3	3	3	3	2	4	2	2	2	3	2	3	2	2	3	2	3	3	3	3	2	2	3	3	2	2	2	3	4	3	3	2	3	2	4	3	2	3	3
207	2	2	2	2	5	3	5	5	5	5	5	5	4	3	3	3	3	3	4	3	3	3	3	3	3	3	3	3	3	3	3	3	3	3	3	3	3	3	3	3	3	3	3	3	3	3	3	3	3
208	2	2	2	2	3	3	3	3	3	3	4	3	3	3	3	3	3	3	3	3	3	3	3	3	3	3	3	4	3	3	4	2	3	3	3	3	3	3	3	3	3	3	3	3	3	3	2	3	3
[truncated: 33 more columns]
